# Supplementary material for: Why has epidemiology not (yet) succeeded in identifying the origin of the asthma epidemic?
Source: Int J Epidemiol. 2023 Apr 2;52(4):974–83. doi: 10.1093/ije/dyad035 (PMC10396414; doi:10.1093/ije/dyad035)
Supplement: dyad035_Supplementary_Data [file dyad035_supplementary_data.zip]

Archive with 3 entries (2 files):
- dyad035_Supplementary_Data/
- dyad035_Supplementary_Data/ije-2022-09-1126-File003.docx
- dyad035_Supplementary_Data/ije-2022-09-1126-File004.docx
